# Supplementary material for: Quantitative MRI of a Cerebral Cryptococcoma Mouse Model for In Vivo Distinction between Different Cryptococcal Molecular Types
Source: J Fungi (Basel). 2024 Aug 22;10(8):593. doi: 10.3390/jof10080593 (PMC11355240; doi:10.3390/jof10080593)
Supplement: Supplementary file 1 [file jof-10-00593-s001.zip]

Archive with 1 entries (1 files):
- jof-3098812-supplementary.pdf
